# Supplementary material for: Extracting particle size distribution from laser speckle with a physics-enhanced autocorrelation-based estimator (PEACE)
Source: Nat Commun. 2023 Mar 1;14:1159. doi: 10.1038/s41467-023-36816-2 (PMC9977959; doi:10.1038/s41467-023-36816-2)
Supplement: Supplementary file 3 — Source data [file 41467_2023_36816_MOESM3_ESM.zip]

Archive with 22 entries (19 files):
- source_data/
- __MACOSX/._source_data
- source_data/Fig5a/
- __MACOSX/source_data/._Fig5a
- source_data/readme.txt
- __MACOSX/source_data/._readme.txt
- source_data/Fig2g/
- __MACOSX/source_data/._Fig2g
- source_data/Fig5a/Master sizer begin.xlsx
- __MACOSX/source_data/Fig5a/._Master sizer begin.xlsx
- source_data/Fig5a/speckle probe 59min.xlsx
- __MACOSX/source_data/Fig5a/._speckle probe 59min.xlsx
- source_data/Fig5a/speckle probe begin.xlsx
- __MACOSX/source_data/Fig5a/._speckle probe begin.xlsx
- source_data/Fig5a/speckle probe 26min.xlsx
- __MACOSX/source_data/Fig5a/._speckle probe 26min.xlsx
- source_data/Fig5a/speckle probe end.xlsx
- __MACOSX/source_data/Fig5a/._speckle probe end.xlsx
- source_data/Fig5a/Master sizer end.xlsx
- __MACOSX/source_data/Fig5a/._Master sizer end.xlsx
- source_data/Fig2g/fig2g.xlsx
- __MACOSX/source_data/Fig2g/._fig2g.xlsx
