# Supplementary material for: Extracting particle size distribution from laser speckle with a physics-enhanced autocorrelation-based estimator (PEACE)
Source: Nat Commun. 2023 Mar 1;14:1159. doi: 10.1038/s41467-023-36816-2 (PMC9977959; doi:10.1038/s41467-023-36816-2)
Supplement: Supplementary file 3 — Source data [file 41467_2023_36816_MOESM3_ESM.zip › source_data/readme.txt]

Source data for Fig2(g) and Fig5(a) are provided in this folder. 

All other data generated in this study are posted at https://dataverse.harvard.edu/dataset.xhtml?persistentId=doi:10.7910/DVN/FZUG9V. 

All code are available in https://github.com/qhzhang95/PEACE_Speckle. 
