# Supplementary material for: Extracting particle size distribution from laser speckle with a physics-enhanced autocorrelation-based estimator (PEACE)
Source: Nat Commun. 2023 Mar 1;14:1159. doi: 10.1038/s41467-023-36816-2 (PMC9977959; doi:10.1038/s41467-023-36816-2)
Supplement: Supplementary file 3 — Source data [file 41467_2023_36816_MOESM3_ESM.zip › source_data/Fig5a/Master sizer begin.xlsx]

## Sheet: Sheet1
size/um	percentage
16.2304	4.30198e-13
22.4607	0
28.6911	0
34.9215	2.96706e-11
41.1518	1.46829e-10
47.3822	0
53.6126	4.54661e-09
59.8429	0
66.0733	1.37357e-08
72.3037	4.02808e-08
78.534	0
84.7644	2.71442e-07
90.9948	5.07164e-07
97.2251	0
103.455	0
109.686	4.60384e-06
115.916	4.01247e-06
122.147	0
128.377	0
134.607	7.3031e-06
140.838	4.8522e-05
147.068	3.5849e-05
153.298	0
159.529	0
165.759	0.000345508
171.99	0.00128006
178.22	0.00259242
184.45	0.00447752
190.681	0.00695072
196.911	0.00983502
203.141	0.0129291
209.372	0.0159324
215.602	0.0187819
221.832	0.0214752
228.063	0.0239803
234.293	0.0261588
240.524	0.0280105
246.754	0.0295802
252.984	0.030905
259.215	0.0319439
265.445	0.0326234
271.675	0.0329914
277.906	0.0330989
284.136	0.0329891
290.366	0.0326844
296.597	0.0321744
302.827	0.0314868
309.058	0.0306536
315.288	0.0297021
321.518	0.0286556
327.749	0.0275378
333.979	0.0263748
340.209	0.02518
346.44	0.0239636
352.67	0.0227342
358.901	0.0214989
365.131	0.0202646
371.361	0.0190547
377.592	0.0178891
383.822	0.0167674
390.052	0.015688
396.283	0.0146495
402.513	0.0136504
408.743	0.0126892
414.974	0.0117679
421.204	0.0109008
427.435	0.0100887
433.665	0.0093278
439.895	0.00861429
446.126	0.00794482
452.356	0.00731631
458.586	0.0067259
464.817	0.0061711
471.047	0.00565362
477.277	0.00517585
483.508	0.00473505
489.738	0.00432841
495.969	0.00395333
502.199	0.00360742
508.429	0.00328851
514.66	0.00299457
520.89	0.00272376
527.12	0.00247444
533.351	0.00224554
539.581	0.00203579
545.812	0.00184378
552.042	0.00166821
558.272	0.00150787
564.503	0.00136166
570.733	0.00122855
576.963	0.00110758
583.194	0.000997879
589.424	0.000898636
595.654	0.000808929
601.885	0.00072719
608.115	0.000652566
614.346	0.000584569
620.576	0.000522741
626.806	0.000466661
633.037	0.000415935
639.267	0.000370195
645.497	0.000329101
651.728	0.000292335
657.958	0.0002596
664.188	0.00023062
670.419	0.000205099
676.649	0.00018221
682.88	0.000161332
689.11	0.000142326
695.34	0.000125074
701.571	0.000109465
707.801	9.53941e-05
714.031	8.27643e-05
720.262	7.14843e-05
726.492	6.14683e-05
732.723	5.26361e-05
738.953	4.49124e-05
745.183	3.82263e-05
751.414	3.25116e-05
757.644	2.76829e-05
763.874	2.34539e-05
770.105	1.96563e-05
776.335	1.62628e-05
782.565	1.32492e-05
788.796	1.05929e-05
795.026	8.27241e-06
801.257	6.26758e-06
807.487	4.55941e-06
813.717	3.12997e-06
819.948	1.96237e-06
826.178	1.04068e-06
832.408	3.49848e-07
838.639	0
844.869	0
851.099	0
857.33	0
863.56	0
869.791	0
876.021	0
882.251	0
888.482	0
894.712	0
900.942	2.62032e-08
907.173	5.77869e-08
913.403	8.29935e-08
919.634	1.02178e-07
925.864	1.15677e-07
932.094	1.2381e-07
938.325	1.2688e-07
944.555	1.25175e-07
950.785	1.18968e-07
957.016	1.08517e-07
963.246	9.40876e-08
969.476	7.7643e-08
975.707	6.24001e-08
981.937	4.86254e-08
988.168	3.62478e-08
994.398	2.51993e-08
1000.63	1.54153e-08
1006.86	6.83414e-09
1013.09	0
1019.32	0
1025.55	0
1031.78	0
1038.01	0
1044.24	0
1050.47	0
1056.7	0
1062.93	0
1069.16	0
1075.39	0
1081.62	0
1087.85	0
1094.08	0
1100.31	0
1106.54	0
1112.77	0
1119.01	0
1125.24	0
1131.47	0
1137.7	0
1143.93	6.61669e-11
1150.16	1.19834e-09
1156.39	2.16856e-09
1162.62	2.98392e-09
1168.85	3.65124e-09
1175.08	4.17706e-09
1181.31	4.56765e-09
1187.54	4.82903e-09
1193.77	4.96696e-09
1200	4.987e-09
