# Supplementary material for: Extracting particle size distribution from laser speckle with a physics-enhanced autocorrelation-based estimator (PEACE)
Source: Nat Commun. 2023 Mar 1;14:1159. doi: 10.1038/s41467-023-36816-2 (PMC9977959; doi:10.1038/s41467-023-36816-2)
Supplement: Supplementary file 3 — Source data [file 41467_2023_36816_MOESM3_ESM.zip › source_data/Fig5a/speckle probe 59min.xlsx]

## Sheet: Sheet1
size/um	percentage
10	6.29823e-06
28.8889	1.09673e-05
47.7778	3.42528e-05
66.6667	0.00010101
85.5556	0.000216862
104.444	0.000364046
123.333	0.000985723
142.222	0.00161266
161.111	0.00297044
180	0.00548431
198.889	0.010171
217.778	0.0129285
236.667	0.0165709
255.556	0.0202255
274.444	0.0234696
293.333	0.0208362
312.222	0.023051
331.111	0.0272576
350	0.0234082
368.889	0.0202481
387.778	0.023701
406.667	0.0200729
425.556	0.0143936
444.444	0.0145894
463.333	0.0120557
482.222	0.00874245
501.111	0.00762938
520	0.00608159
538.889	0.00496148
557.778	0.00308503
576.667	0.0027213
595.556	0.00163822
614.444	0.00141389
633.333	0.000799069
652.222	0.000556849
671.111	0.000412348
690	0.000209681
708.889	0.000146934
727.778	8.00534e-05
746.667	3.68581e-05
765.556	2.46998e-05
784.444	1.38906e-05
803.333	7.15857e-06
822.222	3.29261e-06
841.111	1.64148e-06
860	7.35556e-07
878.889	5.27695e-07
897.778	1.98728e-07
916.667	8.21631e-08
935.556	4.76103e-08
954.444	1.79669e-08
973.333	6.93137e-09
992.222	7.52836e-09
1011.11	2.01576e-09
1030	1.1408e-09
1048.89	7.26795e-10
1067.78	1.84104e-10
1086.67	1.28211e-10
1105.56	2.56461e-10
1124.44	0
1143.33	0
1162.22	1.16325e-10
1181.11	0
