# Supplementary material for: Extracting particle size distribution from laser speckle with a physics-enhanced autocorrelation-based estimator (PEACE)
Source: Nat Commun. 2023 Mar 1;14:1159. doi: 10.1038/s41467-023-36816-2 (PMC9977959; doi:10.1038/s41467-023-36816-2)
Supplement: Supplementary file 3 — Source data [file 41467_2023_36816_MOESM3_ESM.zip › source_data/Fig5a/speckle probe begin.xlsx]

## Sheet: Sheet1
size/um	percentage
10	7.41085e-06
28.8889	1.5537e-05
47.7778	5.09024e-05
66.6667	0.000154873
85.5556	0.000350178
104.444	0.000606378
123.333	0.00152618
142.222	0.00263189
161.111	0.00424473
180	0.00776045
198.889	0.0134135
217.778	0.0155496
236.667	0.0198289
255.556	0.0226321
274.444	0.0246348
293.333	0.022904
312.222	0.0254109
331.111	0.0254829
350	0.0238765
368.889	0.0194785
387.778	0.02016
406.667	0.0169135
425.556	0.0123756
444.444	0.0123782
463.333	0.0099274
482.222	0.00784301
501.111	0.00636101
520	0.00495576
538.889	0.00336107
557.778	0.00255633
576.667	0.00204767
595.556	0.00120024
614.444	0.00105864
633.333	0.000548986
652.222	0.000406343
671.111	0.000290887
690	0.000164739
708.889	9.89932e-05
727.778	5.84912e-05
746.667	2.74903e-05
765.556	1.78833e-05
784.444	1.0627e-05
803.333	5.20815e-06
822.222	2.47255e-06
841.111	1.27788e-06
860	5.46035e-07
878.889	4.01533e-07
897.778	1.60949e-07
916.667	6.47663e-08
935.556	3.76051e-08
954.444	1.30063e-08
973.333	6.4344e-09
992.222	7.04721e-09
1011.11	2.03422e-09
1030	1.27024e-09
1048.89	7.15096e-10
1067.78	2.79559e-10
1086.67	9.19399e-11
1105.56	3.38788e-10
1124.44	0
1143.33	3.59719e-11
1162.22	1.39349e-10
1181.11	0
