# Supplementary material for: Extracting particle size distribution from laser speckle with a physics-enhanced autocorrelation-based estimator (PEACE)
Source: Nat Commun. 2023 Mar 1;14:1159. doi: 10.1038/s41467-023-36816-2 (PMC9977959; doi:10.1038/s41467-023-36816-2)
Supplement: Supplementary file 3 — Source data [file 41467_2023_36816_MOESM3_ESM.zip › source_data/Fig5a/speckle probe 26min.xlsx]

## Sheet: Sheet1
size/um	percentage
10	5.62272e-06
28.8889	3.09945e-06
47.7778	9.99374e-06
66.6667	2.04246e-05
85.5556	3.13124e-05
104.444	4.2677e-05
123.333	7.7983e-05
142.222	0.000165761
161.111	0.00028499
180	0.000532648
198.889	0.000988387
217.778	0.00145726
236.667	0.00275539
255.556	0.00334353
274.444	0.00582877
293.333	0.00761461
312.222	0.0105019
331.111	0.0125216
350	0.0162288
368.889	0.0179365
387.778	0.0197031
406.667	0.0241216
425.556	0.0186481
444.444	0.0222698
463.333	0.0235144
482.222	0.0235297
501.111	0.0178617
520	0.0183358
538.889	0.0147281
557.778	0.0146249
576.667	0.0126836
595.556	0.0111618
614.444	0.00834573
633.333	0.00632842
652.222	0.00463817
671.111	0.00466737
690	0.00245076
708.889	0.00217485
727.778	0.00124661
746.667	0.000782473
765.556	0.000485601
784.444	0.000310814
803.333	0.000173362
822.222	8.4604e-05
841.111	5.71249e-05
860	2.51106e-05
878.889	1.55753e-05
897.778	7.51939e-06
916.667	2.94042e-06
935.556	1.49271e-06
954.444	5.47881e-07
973.333	2.7454e-07
992.222	1.00764e-07
1011.11	3.05323e-08
1030	8.4123e-09
1048.89	6.97086e-09
1067.78	9.35079e-10
1086.67	9.81928e-10
1105.56	4.42966e-10
1124.44	2.07528e-10
1143.33	0
1162.22	3.21863e-10
1181.11	0
