# Supplementary material for: Extracting particle size distribution from laser speckle with a physics-enhanced autocorrelation-based estimator (PEACE)
Source: Nat Commun. 2023 Mar 1;14:1159. doi: 10.1038/s41467-023-36816-2 (PMC9977959; doi:10.1038/s41467-023-36816-2)
Supplement: Supplementary file 3 — Source data [file 41467_2023_36816_MOESM3_ESM.zip › source_data/Fig5a/speckle probe end.xlsx]

## Sheet: Sheet1
size/um	percentage
10	6.10552e-05
28.8889	0.000288388
47.7778	0.000994527
66.6667	0.00253821
85.5556	0.00596017
104.444	0.00696258
123.333	0.0204153
142.222	0.0183799
161.111	0.0184225
180	0.032038
198.889	0.0339322
217.778	0.0327326
236.667	0.0239068
255.556	0.0223996
274.444	0.0221111
293.333	0.017344
312.222	0.0148342
331.111	0.0159754
350	0.0116098
368.889	0.00665268
387.778	0.0075961
406.667	0.00633205
425.556	0.00313113
444.444	0.00189013
463.333	0.0028419
482.222	0.000858042
501.111	0.000959649
520	0.000520526
538.889	0.000709479
557.778	0.000207075
576.667	0.000167349
595.556	0.000143489
614.444	0.000193945
633.333	4.55942e-05
652.222	5.92537e-05
671.111	5.51137e-05
690	2.41332e-05
708.889	1.77522e-05
727.778	9.43548e-06
746.667	4.64095e-06
765.556	3.50903e-06
784.444	1.98952e-06
803.333	1.07745e-06
822.222	5.49851e-07
841.111	1.56881e-07
860	1.00872e-07
878.889	7.94977e-08
897.778	2.08261e-08
916.667	1.27989e-08
935.556	5.71976e-09
954.444	4.57751e-09
973.333	0
992.222	4.25352e-09
1011.11	6.86856e-10
1030	7.75937e-10
1048.89	1.17325e-09
1067.78	1.76178e-11
1086.67	3.08435e-10
1105.56	2.09382e-10
1124.44	0
1143.33	2.81896e-10
1162.22	1.98674e-10
1181.11	0
