# Supplementary material for: Extracting particle size distribution from laser speckle with a physics-enhanced autocorrelation-based estimator (PEACE)
Source: Nat Commun. 2023 Mar 1;14:1159. doi: 10.1038/s41467-023-36816-2 (PMC9977959; doi:10.1038/s41467-023-36816-2)
Supplement: Supplementary file 3 — Source data [file 41467_2023_36816_MOESM3_ESM.zip › source_data/Fig5a/Master sizer end.xlsx]

## Sheet: Sheet1
size/um	percentage
16.2304	0
22.4607	8.25613e-12
28.6911	1.02034e-10
34.9215	0
41.1518	0
47.3822	2.55943e-08
53.6126	0
59.8429	2.56337e-07
66.0733	0
72.3037	0
78.534	4.60155e-06
84.7644	0
90.9948	0
97.2251	3.2003e-05
103.455	2.25659e-05
109.686	0
115.916	0
122.147	0.00021168
128.377	0.000521926
134.607	0.000513463
140.838	0.000461909
147.068	0.00221409
153.298	0.00612426
159.529	0.0112937
165.759	0.0161962
171.99	0.0204547
178.22	0.024149
184.45	0.0272534
190.681	0.0297991
196.911	0.0318782
203.141	0.0335239
209.372	0.0346658
215.602	0.0353682
221.832	0.0357149
228.063	0.0357562
234.293	0.0354692
240.524	0.0348974
246.754	0.0341002
252.984	0.0331265
259.215	0.0320192
265.445	0.0308149
271.675	0.0295398
277.906	0.0282148
284.136	0.0268573
290.366	0.0254861
296.597	0.0241271
302.827	0.022789
309.058	0.0214761
315.288	0.0201916
321.518	0.018938
327.749	0.0177247
333.979	0.0165699
340.209	0.015473
346.44	0.0144309
352.67	0.0134403
358.901	0.0124984
365.131	0.0116028
371.361	0.0107589
377.592	0.0099713
383.822	0.00923595
390.052	0.0085488
396.283	0.00790615
402.513	0.00730465
408.743	0.00674124
414.974	0.0062141
421.204	0.00572523
427.435	0.00527294
433.665	0.00485431
439.895	0.00446665
446.126	0.00410754
452.356	0.00377474
458.586	0.00346623
464.817	0.00318016
471.047	0.00291566
477.277	0.00267209
483.508	0.00244787
489.738	0.00224152
495.969	0.00205165
502.199	0.00187701
508.429	0.00171645
514.66	0.0015689
520.89	0.00143337
527.12	0.00130896
533.351	0.00119459
539.581	0.00108943
545.812	0.000992798
552.042	0.000904087
558.272	0.000822721
564.503	0.000748172
570.733	0.000679953
576.963	0.00061761
583.194	0.000560726
589.424	0.000508912
595.654	0.00046174
601.885	0.000418504
608.115	0.000378806
614.346	0.000342408
620.576	0.000309086
626.806	0.000278634
633.037	0.000250859
639.267	0.000225581
645.497	0.000202632
651.728	0.000181858
657.958	0.000163112
664.188	0.000146258
670.419	0.000131154
676.649	0.000117442
682.88	0.000104849
689.11	9.33014e-05
695.34	8.27331e-05
701.571	7.30837e-05
707.801	6.42962e-05
714.031	5.63171e-05
720.262	4.90964e-05
726.492	4.25868e-05
732.723	3.67444e-05
738.953	3.15276e-05
745.183	2.68976e-05
751.414	2.28177e-05
757.644	1.92463e-05
763.874	1.60767e-05
770.105	1.32417e-05
776.335	1.07208e-05
782.565	8.49501e-06
788.796	6.54662e-06
795.026	4.85889e-06
801.257	3.41606e-06
807.487	2.20326e-06
813.717	1.20649e-06
819.948	4.12545e-07
826.178	0
832.408	0
838.639	0
844.869	0
851.099	0
857.33	0
863.56	0
869.791	0
876.021	0
882.251	0
888.482	0
894.712	0
900.942	4.93341e-08
907.173	1.08798e-07
913.403	1.56256e-07
919.634	1.92376e-07
925.864	2.17791e-07
932.094	2.33104e-07
938.325	2.38884e-07
944.555	2.35674e-07
950.785	2.23987e-07
957.016	2.04311e-07
963.246	1.77144e-07
969.476	1.46183e-07
975.707	1.17484e-07
981.937	9.15497e-08
988.168	6.82456e-08
994.398	4.7444e-08
1000.63	2.90232e-08
1006.86	1.2867e-08
1013.09	0
1019.32	0
1025.55	0
1031.78	0
1038.01	0
1044.24	0
1050.47	0
1056.7	0
1062.93	0
1069.16	0
1075.39	0
1081.62	0
1087.85	0
1094.08	0
1100.31	0
1106.54	0
1112.77	0
1119.01	0
1125.24	0
1131.47	0
1137.7	0
1143.93	1.24576e-10
1150.16	2.25618e-09
1156.39	4.08286e-09
1162.62	5.61798e-09
1168.85	6.87438e-09
1175.08	7.86437e-09
1181.31	8.59976e-09
1187.54	9.09186e-09
1193.77	9.35156e-09
1200	9.38929e-09
