# Supplementary material for: Extracting particle size distribution from laser speckle with a physics-enhanced autocorrelation-based estimator (PEACE)
Source: Nat Commun. 2023 Mar 1;14:1159. doi: 10.1038/s41467-023-36816-2 (PMC9977959; doi:10.1038/s41467-023-36816-2)
Supplement: Supplementary file 3 — Source data [file 41467_2023_36816_MOESM3_ESM.zip › source_data/Fig2g/fig2g.xlsx]

## Sheet: Sheet1
0-106 μm	106-180 μm	180-250 μm	250-300 μm	300-355 μm	355-425 μm	425-500 μm
0.336056	0.348875	0.349925	0.280829	0.33733	0.35534	0.352832
0.340896	0.351586	0.356417	0.292637	0.330034	0.352307	0.346013
0.343971	0.350084	0.365074	0.315263	0.334802	0.348377	0.344119
0.339462	0.341595	0.367294	0.317259	0.337091	0.337648	0.342357
0.344823	0.345173	0.370732	0.321347	0.347641	0.339836	0.350903
0.349354	0.351345	0.371085	0.31688	0.354415	0.346828	0.35514
0.350831	0.355713	0.372745	0.321247	0.359118	0.357635	0.361386
0.344676	0.350927	0.370381	0.325654	0.34962	0.354206	0.361463
0.352274	0.354848	0.370523	0.342074	0.335837	0.342814	0.362919
0.362512	0.359989	0.36747	0.34866	0.314101	0.321483	0.360575
0.366087	0.361773	0.364328	0.348797	0.308593	0.323135	0.361663
0.360597	0.355134	0.360534	0.342676	0.313004	0.333874	0.359709
0.369248	0.362076	0.369609	0.35386	0.338694	0.3543	0.363855
0.382544	0.374311	0.377758	0.367886	0.356039	0.365695	0.365843
0.384722	0.379306	0.378949	0.375597	0.364822	0.369733	0.369682
0.369195	0.369809	0.365366	0.368757	0.358666	0.361701	0.370869
0.366731	0.371151	0.357481	0.365803	0.356833	0.359878	0.374508
0.382533	0.385202	0.361658	0.370176	0.361946	0.360463	0.371842
0.387315	0.39253	0.364228	0.373879	0.369238	0.360444	0.368589
0.382287	0.392101	0.361482	0.371432	0.370597	0.355704	0.367551
0.417631	0.41673	0.39113	0.391775	0.390399	0.37339	0.386427
0.458551	0.448725	0.425737	0.420593	0.415192	0.398137	0.407002
0.471792	0.459827	0.439816	0.433916	0.425683	0.410438	0.416117
0.453442	0.442426	0.426839	0.424026	0.414102	0.401938	0.407061
0.451277	0.4408	0.428652	0.426389	0.41617	0.407176	0.407491
0.492136	0.479907	0.46451	0.45736	0.448054	0.43811	0.431648
0.512525	0.500354	0.483319	0.475101	0.467138	0.457407	0.449329
0.565083	0.556439	0.539554	0.530089	0.523054	0.513003	0.504767
0.695688	0.688842	0.671148	0.661236	0.65432	0.643324	0.63459
0.819634	0.81451	0.798946	0.790696	0.785122	0.775589	0.768273
0.916046	0.913552	0.904518	0.89939	0.896171	0.890491	0.886255
0.977666	0.976355	0.97274	0.971857	0.971004	0.96929	0.968305
0.999949	0.999967	0.999942	0.999917	0.999908	0.999876	0.999848
0.977666	0.976355	0.97274	0.971857	0.971004	0.96929	0.968305
0.916046	0.913552	0.904518	0.89939	0.896171	0.890491	0.886255
0.819634	0.81451	0.798946	0.790696	0.785122	0.775589	0.768273
0.695688	0.688842	0.671148	0.661236	0.65432	0.643324	0.63459
0.565083	0.556439	0.539554	0.530089	0.523054	0.513003	0.504767
0.512525	0.500354	0.483319	0.475101	0.467138	0.457407	0.449329
0.492136	0.479907	0.46451	0.45736	0.448054	0.43811	0.431648
0.451277	0.4408	0.428652	0.426389	0.41617	0.407176	0.407491
0.453442	0.442426	0.426839	0.424026	0.414102	0.401938	0.407061
0.471792	0.459827	0.439816	0.433916	0.425683	0.410438	0.416117
0.458551	0.448725	0.425737	0.420593	0.415192	0.398137	0.407002
0.417631	0.41673	0.39113	0.391775	0.390399	0.37339	0.386427
0.382287	0.392101	0.361482	0.371432	0.370597	0.355704	0.367551
0.387315	0.39253	0.364228	0.373879	0.369238	0.360444	0.368589
0.382533	0.385202	0.361658	0.370176	0.361946	0.360463	0.371842
0.366731	0.371151	0.357481	0.365803	0.356833	0.359878	0.374508
0.369195	0.369809	0.365366	0.368757	0.358666	0.361701	0.370869
0.384722	0.379306	0.378949	0.375597	0.364822	0.369733	0.369682
0.382544	0.374311	0.377758	0.367886	0.356039	0.365695	0.365843
0.369248	0.362076	0.369609	0.35386	0.338694	0.3543	0.363855
0.360597	0.355134	0.360534	0.342676	0.313004	0.333874	0.359709
0.366087	0.361773	0.364328	0.348797	0.308593	0.323135	0.361663
0.362512	0.359989	0.36747	0.34866	0.314101	0.321483	0.360575
0.352274	0.354848	0.370523	0.342074	0.335837	0.342814	0.362919
0.344676	0.350927	0.370381	0.325654	0.34962	0.354206	0.361463
0.350831	0.355713	0.372745	0.321247	0.359118	0.357635	0.361386
0.349354	0.351345	0.371085	0.31688	0.354415	0.346828	0.35514
0.344823	0.345173	0.370732	0.321347	0.347641	0.339836	0.350903
0.339462	0.341595	0.367294	0.317259	0.337091	0.337648	0.342357
0.343971	0.350084	0.365074	0.315263	0.334802	0.348377	0.344119
0.340896	0.351586	0.356417	0.292637	0.330034	0.352307	0.346013
